# Supplementary material for: Genome-Wide Identification and Characterization of the DOF Gene Family and Gene Expression Pattern Analysis in Five Legume Species
Source: Genes (Basel). 2026 Mar 17;17(3):324. doi: 10.3390/genes17030324 (PMC13026619; doi:10.3390/genes17030324)
Supplement: Supplementary file 1 [file genes-17-00324-s001.zip › Table S1.xlsx]

## Sheet: Sheet1
Table S1 List of all DOF genes information identified in the five legume genomes
gene name	Gene ID	Length (aa)	pI	Molecular Weight (Da)	Chromosome	Gene Start	Gnen End	subfamily	domain
MtDOF1	Medtr1g055265	112	10.35	12094.6	Mt1	24425414	24425752
MtDOF2	Medtr1g056810	288	6.06	32531.2	Mt1	24878803	24879723
MtDOF3	Medtr1g077600	272	6.65	30179.5	Mt1	34645345	34647037
MtDOF4	Medtr1g115590	137	9.64	14710.5	Mt1	52275374	52275787
MtDOF5	Medtr2g013370	274	8.54	30813.2	Mt2	3591319	3593054
MtDOF6	Medtr2g014060	336	9.56	34710.2	Mt2	3908409	3909419
MtDOF7	Medtr2g014170	309	8.96	33880.3	Mt2	3944814	3946421
MtDOF8	Medtr2g016030	161	8.7	18113.3	Mt2	4821709	4822571
MtDOF9	Medtr2g030030	138	9.33	14774.6	Mt2	11258026	11258442
MtDOF10	Medtr2g059540	206	8.23	23289.5	Mt2	24563204	24563824
MtDOF11	Medtr2g093220	293	7.53	32494.7	Mt2	39739900	39742251
MtDOF12	Medtr2g096740	288	9.37	31815.2	Mt2	41334660	41336526
MtDOF13	Medtr3g077750	336	6.69	37269.5	Mt3	34975012	34977217
MtDOF14	Medtr3g090430	332	4.73	37372.9	Mt3	41085453	41086565
MtDOF15	Medtr3g091820	306	8.72	33439.8	Mt3	41895073	41896886
MtDOF16	Medtr3g100040	359	4.47	38847.5	Mt3	45916495	45925626
MtDOF17	Medtr3g435480	465	5.29	51589.9	Mt3	11623421	11626578
MtDOF18	Medtr4g022370	364	9.42	39343.3	Mt4	7434526	7436301
MtDOF19	Medtr4g063780	334	9.51	36632.5	Mt4	23662915	23664638
MtDOF20	Medtr4g082060	465	6.97	50578.4	Mt4	31770129	31773332
MtDOF21	Medtr4g088580	384	8.54	41860.7	Mt4	35201795	35204051
MtDOF22	Medtr4g089095	298	8.55	33319.2	Mt4	35721178	35723110
MtDOF23	Medtr4g109980	320	6.25	34539.6	Mt4	45762554	45764077
MtDOF24	Medtr4g461080	287	8.02	30935.4	Mt4	22482796	22483629
MtDOF25	Medtr5g031440	336	9.25	36474	Mt5	13480884	13481894
MtDOF26	Medtr5g041380	371	6.37	41248.6	Mt5	18187491	18188871
MtDOF27	Medtr5g041400	363	7.59	40358.5	Mt5	18192425	18194195
MtDOF28	Medtr5g041420	322	6.6	35917.8	Mt5	18197045	18198772
MtDOF29	Medtr5g041530	381	7.58	42430.1	Mt5	18229014	18231781
MtDOF30	Medtr6g012450	495	5.2	54380.1	Mt6	3773706	3777176
MtDOF31	Medtr6g027450	329	8.37	36633.5	Mt6	9423194	9426212
MtDOF32	Medtr6g027460	368	8.51	40599.1	Mt6	9430394	9432744
MtDOF33	Medtr7g010950	486	6.08	54412	Mt7	2821578	2824992
MtDOF34	Medtr7g024670	373	9.19	40499.8	Mt7	8130987	8132842
MtDOF35	Medtr7g059400	348	9.39	37305.1	Mt7	21548976	21550742
MtDOF36	Medtr7g082600	134	9.86	14335.3	Mt7	31660203	31660607
MtDOF37	Medtr7g086780	422	6.53	46386.7	Mt7	33750642	33752953
MtDOF38	Medtr8g015840	218	8.14	23811.1	Mt8	5209981	5211545
MtDOF39	Medtr8g027295	269	8.85	29472.5	Mt8	9592389	9594461
MtDOF40	Medtr8g044220	439	6.08	49015.9	Mt8	16949084	16952235
MtDOF41	Medtr8g068210	338	8.47	37036.1	Mt8	28437211	28438227
MtDOF42	Medtr8g079060	229	8.71	24221.8	Mt8	33739368	33740718
MtDOF43	Medtr8g479350	343	8.77	37213.9	Mt8	33823499	33824721
CaDOF1	Ca_00465	292	9.25	32252.6	Ca1	4841720	4843536
CaDOF2	Ca_00543	304	6.93	33722	Ca1	5728769	5730358
CaDOF3	Ca_01318	493	5.88	54400	Ca1	18229943	18232554
CaDOF4	Ca_02419	150	8.79	16930.2	Ca1	35639894	35640380
CaDOF5	Ca_02694	177	6.11	20186.3	Ca1	38103861	38105043
CaDOF6	Ca_02717	283	8.56	31493	Ca1	38313435	38314729
CaDOF7	Ca_04358	376	8.6	42127.4	Ca2	23365907	23367949
CaDOF8	Ca_04593	343	8.92	38418.9	Ca2	27112962	27114672
CaDOF9	Ca_04830	496	5.11	54244.5	Ca2	30163153	30166735
CaDOF10	Ca_05116	375	7.55	41433.3	Ca3	886226	887359
CaDOF11	Ca_05148	370	9.3	39721.7	Ca3	1482497	1483867
CaDOF12	Ca_05551	370	9.32	40169.3	Ca3	8344006	8345497
CaDOF13	Ca_05560	349	9.41	37211	Ca3	8579614	8580886
CaDOF14	Ca_07282	211	8.17	23636.2	Ca3	35257432	35258349
CaDOF15	Ca_08860	263	6.4	28694.5	Ca4	10431690	10432910
CaDOF16	Ca_11965	277	8.84	30765.6	Ca5	1199432	1200265
CaDOF17	Ca_13390	356	6.35	39765.1	Ca5	27103357	27105091
CaDOF18	Ca_13982	275	4.78	30620.5	Ca5	33440373	33441630
CaDOF19	Ca_14207	325	6.53	35693.2	Ca5	35823537	35825207
CaDOF20	Ca_14939	303	6.26	33576.9	Ca5	43045272	43050252
CaDOF21	Ca_14940	352	4.52	38455.3	Ca5	43052507	43059131
CaDOF22	Ca_16749	305	8.69	34294.4	Ca6	18019781	18020827
CaDOF23	Ca_16756	396	8.49	42926.9	Ca6	18093067	18094487
CaDOF24	Ca_17028	465	6.99	51100.7	Ca6	21395917	21398741
CaDOF25	Ca_17088	465	6.99	51100.7	Ca6	21985663	21988956
CaDOF26	Ca_18614	325	9.43	35743.5	Ca6	49503411	49504576
CaDOF27	Ca_18873	347	8.96	38304.3	Ca6	52853434	52854546
CaDOF28	Ca_19464	272	8.7	30270.2	Ca7	7088231	7089049
CaDOF29	Ca_20664	228	8.72	23991.6	Ca7	28937749	28938435
CaDOF30	Ca_20665	225	8.9	23573.1	Ca7	28951414	28952091
CaDOF31	Ca_20743	452	6.91	50196.3	Ca7	29894143	29896734
CaDOF32	Ca_20767	228	8.72	23991.6	Ca7	30426824	30427510
CaDOF33	Ca_20768	225	8.9	23573.1	Ca7	30440495	30441181
CaDOF34	Ca_21199	272	8.7	30270.2	Ca7	35172455	35173273
CaDOF35	Ca_21419	444	6.13	49203.1	Ca7	37695158	37697060
CaDOF36	Ca_21441	307	6.75	33361.4	Ca7	37930743	37931666
CaDOF37	Ca_24414	333	9.05	36844.6	Ca8	71902	73185
CaDOF38	Ca_26122	305	9.28	32135.2	Ca9	6949	7866
CaDOF39	Ca_26258	269	8.29	30286.8	Ca10	6203	7012
CaDOF40	Ca_26831	202	8.47	21878	Ca11	5500	6108
CaDOF41	Ca_27304	484	6.33	53449.2	Ca12	815	3433
CaDOF42	Ca_29345	305	9.28	32135.2	Ca13	6918	7835
CaDOF43	Ca_29685	277	8.84	30765.6	Ca14	162	1143
LjDOF1	Lj0g3v0106459	178	8.38	19859.9	Lj0	45786187	45786959
LjDOF2	Lj0g3v0233949	222	8.89	23841.4	Lj0	121128582	121130627
LjDOF3	Lj0g3v0246749	348	8.82	37772.4	Lj0	127888260	127890029
LjDOF4	Lj0g3v0252679	96	8.45	10314.4	Lj0	131091225	131091777
LjDOF5	Lj0g3v0281979	89	9.41	9874.13	Lj0	146201068	146202011
LjDOF6	Lj0g3v0291209	375	8.73	38944.1	Lj0	151182810	151184560
LjDOF7	Lj0g3v0292619	200	9.18	22735	Lj0	151886610	151888478
LjDOF8	Lj0g3v0331729	186	9.71	20199.4	Lj0	173576439	173577385
LjDOF9	Lj0g3v0335699	285	5.78	31891.4	Lj0	175874773	175876768
LjDOF10	Lj0g3v0363619	296	8.9	32328.6	Lj0	191841168	191843558
LjDOF11	Lj1g3v0409040	343	6.61	37690.9	Lj1	4607237	4609663
LjDOF12	Lj1g3v0513130	525	6.06	58187.4	Lj1	6529434	6532427
LjDOF13	Lj1g3v0579530	87	10.17	10238.8	Lj1	7134903	7135252
LjDOF14	Lj1g3v2975990	500	8.68	54310.1	Lj1	33748324	33752063
LjDOF15	Lj1g3v3220250	308	9.3	33505.6	Lj1	36589579	36591623
LjDOF16	Lj1g3v3991510	468	6.43	50991.8	Lj1	47392757	47395467
LjDOF17	Lj1g3v5037130	260	8.92	28490.9	Lj1	61662931	61664282
LjDOF18	Lj1g3v5038170	260	8.92	28490.9	Lj1	61675819	61678083
LjDOF19	Lj2g3v1277700	388	8.27	42901.5	Lj2	20416666	20419816
LjDOF20	Lj3g3v0290550	219	9.17	23220.4	Lj3	2106368	2108734
LjDOF21	Lj3g3v2310050	295	6.38	32752.2	Lj3	28162474	28164476
LjDOF22	Lj3g3v2477690	272	8.68	29737.1	Lj3	30455153	30456790
LjDOF23	Lj3g3v3189700	329	9.2	35673.7	Lj3	39439037	39441564
LjDOF24	Lj4g3v0190020	288	5.94	30610.7	Lj4	2437046	2438307
LjDOF25	Lj4g3v0450470	264	8.58	29656.1	Lj4	6323623	6324905
LjDOF26	Lj4g3v0450480	264	8.58	29656.1	Lj4	6323789	6325626
LjDOF27	Lj4g3v0462790	350	8.35	37693.4	Lj4	6970298	6972424
LjDOF28	Lj4g3v1635580	470	5.18	50937.8	Lj4	24093329	24096281
LjDOF29	Lj4g3v1736210	290	6.45	30957.6	Lj4	24962748	24965189
LjDOF30	Lj4g3v2604580	167	8.96	18523.8	Lj4	35251827	35253302
LjDOF31	Lj5g3v1236780	286	8.33	31450.1	Lj5	20006798	20010778
LjDOF32	Lj6g3v2017500	317	9.28	32964.6	Lj6	23809061	23810958
PvDOF1	Phvul001G0621001	269	8.2	29996.3	Pv1	7655746	7657228
PvDOF2	Phvul001G0808001	355	9.22	39112.8	Pv1	13241653	13243692
PvDOF3	Phvul001G1064001	475	7.43	52006.5	Pv1	27221418	27224141
PvDOF4	Phvul001G1961001	261	6.19	29417.6	Pv1	46235911	46236696
PvDOF5	Phvul002G0220001	339	8.92	35873.8	Pv2	2381355	2382917
PvDOF6	Phvul002G0840001	480	7.63	52071.6	Pv2	13002774	13006753
PvDOF7	Phvul002G1449001	344	8.81	37051.8	Pv2	28149833	28151588
PvDOF8	Phvul002G1706001	464	7.57	50325.8	Pv2	31594717	31597909
PvDOF9	Phvul002G2261001	313	8.41	34179.1	Pv2	39099335	39101145
PvDOF10	Phvul002G2301001	261	9.75	27963.3	Pv2	39579558	39580512
PvDOF11	Phvul002G2302001	347	9.06	37110.1	Pv2	39587482	39589579
PvDOF12	Phvul002G2384001	183	7.71	20989.5	Pv2	40406454	40408578
PvDOF13	Phvul003G1821001	287	6.52	30942.1	Pv3	39382825	39384177
PvDOF14	Phvul003G1893001	472	5.2	51448.9	Pv3	40146058	40149320
PvDOF15	Phvul003G2006001	328	6.82	35853.2	Pv3	41410491	41412765
PvDOF16	Phvul003G2479001	338	8.64	36064.1	Pv3	47381617	47383283
PvDOF17	Phvul003G2485001	233	8.72	24497	Pv3	47458824	47459525
PvDOF18	Phvul003G2758001	480	8.03	53028.3	Pv3	50194801	50197838
PvDOF19	Phvul003G2876001	345	8.89	37122.3	Pv3	51349107	51350494
PvDOF20	Phvul004G0540001	450	6.33	49100.7	Pv4	6941656	6944670
PvDOF21	Phvul005G1377001	287	8.08	31552	Pv5	36604141	36605891
PvDOF22	Phvul005G1431001	305	9.58	33380.3	Pv5	37185922	37187662
PvDOF23	Phvul005G1612001	205	9.02	22040.6	Pv5	38639927	38641622
PvDOF24	Phvul006G1149001	254	8.66	27741.9	Pv6	23050676	23052519
PvDOF25	Phvul006G1764001	181	9.45	20769.7	Pv6	28683988	28685016
PvDOF26	Phvul006G1840001	345	8.68	37332.6	Pv6	29308624	29310821
PvDOF27	Phvul006G1841001	397	9.26	32201.5	Pv6	29322500	29324409
PvDOF28	Phvul006G1883001	280	8.12	31113.5	Pv6	29645412	29647711
PvDOF29	Phvul007G2676001	275	5.25	30127.3	Pv7	50584990	50585817
PvDOF30	Phvul008G0125001	350	9.31	37827.3	Pv8	1111164	1112976
PvDOF31	Phvul008G0370001	503	6.55	54786.5	Pv8	3099220	3102990
PvDOF32	Phvul008G0994001	361	9.08	37644.6	Pv8	10664656	10666281
PvDOF33	Phvul008G2546001	300	6.46	32970.7	Pv8	56824628	56830752
PvDOF34	Phvul009G0353001	338	4.96	36872.6	Pv9	7510054	7517246
PvDOF35	Phvul009G0475001	278	8.88	30490.1	Pv9	9121973	9124052
PvDOF36	Phvul009G1364001	298	5.03	33109.6	Pv9	20017224	20018880
PvDOF37	Phvul009G1783001	336	6.58	36775.1	Pv9	26082689	26084869
PvDOF38	Phvul009G1866001	480	5.89	52892.5	Pv9	27607268	27610475
PvDOF39	Phvul009G2040001	318	6.49	34500.5	Pv9	30151578	30153734
PvDOF40	Phvul010G0135001	333	9.18	35595.7	Pv10	2139058	2140753
PvDOF41	Phvul010G1156001	282	9.04	30649.1	Pv10	38220876	38223161
PvDOF42	Phvul010G1414001	203	8.7	21944.3	Pv10	41333505	41336027
PvDOF43	Phvul011G0648001	309	9.53	33520.5	Pv11	5629789	5631847
PvDOF44	Phvul011G0719001	298	7.51	32876.5	Pv11	6441508	6443452
GmDOF1	Glyma01G0211001	337	8.95	36377	Gm1	2140441	2142143
GmDOF2	Glyma01G0494001	479	8.51	52553.2	Gm1	5763611	5767687
GmDOF3	Glyma01G1830001	336	8.81	35634.7	Gm1	51837813	51839556
GmDOF4	Glyma02G0627001	234	8.71	24405.8	Gm2	5654059	5654763
GmDOF5	Glyma02G0927001	371	9.55	39921.5	Gm2	8212624	8214637
GmDOF6	Glyma02G1086001	485	6.7	53027.1	Gm2	10381776	10385697
GmDOF7	Glyma02G1957001	292	5.52	32311.5	Gm2	36955587	36956510
GmDOF8	Glyma03G0079001	461	6.75	50323.4	Gm3	764330	766878
GmDOF9	Glyma03G2588001	293	9.23	32654.5	Gm3	45318289	45320417
GmDOF10	Glyma04G1588001	341	7.34	37305.6	Gm4	39007319	39009187
GmDOF11	Glyma04G1683001	470	6.37	51645.1	Gm4	42191074	42194388
GmDOF12	Glyma04G1837001	344	6.98	38075.4	Gm4	45193668	45196089
GmDOF13	Glyma04G2333001	297	8.88	32304	Gm4	50157910	50159824
GmDOF14	Glyma04G2395001	289	4.9	31989.2	Gm4	50798520	50799807
GmDOF15	Glyma05G0181001	292	6.61	31922.9	Gm5	1606445	1608138
GmDOF16	Glyma05G0259001	473	6.38	52156.1	Gm5	2261858	2264672
GmDOF17	Glyma05G0378001	330	6.35	36322.7	Gm5	3361590	3364100
GmDOF18	Glyma05G1582001	165	9.18	19011.4	Gm5	35031702	35033557
GmDOF19	Glyma06G1243001	289	4.69	31796.9	Gm6	10113576	10114445
GmDOF20	Glyma06G1315001	206	9.64	22960.2	Gm6	10834289	10836213
GmDOF21	Glyma06G1822001	353	6.96	38695.1	Gm6	15600149	15602576
GmDOF22	Glyma06G1948001	458	6.37	50238.6	Gm6	17380752	17384087
GmDOF23	Glyma06G2064001	303	7.77	33256.3	Gm6	19783665	19784637
GmDOF24	Glyma07G0121001	211	7.56	22748	Gm7	939593	941627
GmDOF25	Glyma07G0539001	287	9.21	31481.1	Gm7	4698503	4700492
GmDOF26	Glyma07G1939001	332	8.72	36557.7	Gm7	36249785	36251800
GmDOF27	Glyma07G1988001	288	10.23	31399.8	Gm7	36717788	36718654
GmDOF28	Glyma07G1989001	348	9.1	37457.3	Gm7	36726712	36728864
GmDOF29	Glyma07G2296001	478	6.79	51885.3	Gm7	40955576	40959168
GmDOF30	Glyma08G1159001	78	9	9156.4	Gm8	8885582	8886938
GmDOF31	Glyma08G1953001	213	9.05	22875.2	Gm8	15746350	15748416
GmDOF32	Glyma08G2289001	434	6.68	47903.5	Gm8	18695544	18698469
GmDOF33	Glyma08G2763001	403	8.45	43341.4	Gm8	36861843	36863522
GmDOF34	Glyma08G3581001	367	9.01	38568.5	Gm8	47021035	47023023
GmDOF35	Glyma09G2010001	342	8.71	36975.4	Gm9	42517743	42519443
GmDOF36	Glyma09G2370001	503	6.1	54673.3	Gm9	45910906	45914854
GmDOF37	Glyma10G0820001	336	6.04	37314.5	Gm10	9926435	9927995
GmDOF38	Glyma10G1737001	336	9.16	36957.3	Gm10	40750538	40753401
GmDOF39	Glyma11G0593001	339	8.98	36176.1	Gm11	4484313	4486033
GmDOF40	Glyma11G1402001	335	9.36	36560.3	Gm11	10686638	10688495
GmDOF41	Glyma12G0638001	307	9.43	33056.9	Gm12	4680402	4682246
GmDOF42	Glyma12G0724001	305	7.54	33654.3	Gm12	5331348	5333804
GmDOF43	Glyma13G0625001	488	6.06	53320.4	Gm13	16016181	16019533
GmDOF44	Glyma13G1775001	453	8.96	37822.5	Gm13	29158295	29160464
GmDOF45	Glyma13G1776001	328	9.87	35933.6	Gm13	29166705	29167801
GmDOF46	Glyma13G1827001	336	8.73	37108.3	Gm13	29582780	29584948
GmDOF47	Glyma13G2302001	147	9.53	16625.9	Gm13	34220012	34222152
GmDOF48	Glyma13G2375001	357	8.38	38562.6	Gm13	34783396	34785641
GmDOF49	Glyma13G2376001	317	9.18	34097.7	Gm13	34795870	34796823
GmDOF50	Glyma13G2419001	278	7.54	30980.4	Gm13	35181812	35182687
GmDOF51	Glyma13G3290001	285	8.83	31592.3	Gm13	42352611	42354663
GmDOF52	Glyma13G3352001	269	9.96	29538.7	Gm13	42868623	42870800
GmDOF53	Glyma13G3520001	212	8.7	22588.9	Gm13	44103556	44105325
GmDOF54	Glyma15G0228001	211	8.78	22641	Gm15	1778016	1779685
GmDOF55	Glyma15G0393001	304	9.75	33103	Gm15	3099695	3101458
GmDOF56	Glyma15G0448001	285	7.53	31372	Gm15	3587176	3589232
GmDOF57	Glyma15G0714001	285	6.82	31767.4	Gm15	5472252	5474619
GmDOF58	Glyma15G0758001	313	9.44	33801.3	Gm15	5820440	5821381
GmDOF59	Glyma15G0760001	353	8.74	38023.2	Gm15	5836029	5838159
GmDOF60	Glyma15G0824001	153	9.51	17323.6	Gm15	6283505	6285316
GmDOF61	Glyma15G2155001	466	6.92	52081.6	Gm15	35275690	35278938
GmDOF62	Glyma16G0229001	276	9.16	30155.5	Gm16	2141957	2144271
GmDOF63	Glyma16G1450001	236	8.89	24624	Gm16	30561565	30562942
GmDOF64	Glyma17G0818001	300	6.58	32708.6	Gm17	6348047	6349888
GmDOF65	Glyma17G0893001	330	7.13	36482	Gm17	6939203	6941892
GmDOF66	Glyma17G1010001	471	6.26	51763.7	Gm17	7937950	7941204
GmDOF67	Glyma17G1806001	352	8.63	37213.3	Gm17	20584544	20586495
GmDOF68	Glyma18G1508001	369	9.1	39887.4	Gm18	28047441	28049162
GmDOF69	Glyma18G1763001	363	9.22	38158	Gm18	42037305	42039192
GmDOF70	Glyma18G2605001	501	6.29	54273	Gm18	54644926	54649126
GmDOF71	Glyma18G2897001	363	9.8	39180.1	Gm18	56913397	56915468
GmDOF72	Glyma19G0232001	385	4.96	41961.7	Gm19	2679631	2682996
GmDOF73	Glyma19G1180001	483	7.95	52837.5	Gm19	37469212	37472211
GmDOF74	Glyma19G1992001	271	5.31	30636.8	Gm19	45630726	45631770
GmDOF75	Glyma19G2003001	172	8.09	19532.7	Gm19	45724257	45725219
GmDOF76	Glyma19G2575001	252	8.84	27820	Gm19	50152834	50154912
GmDOF77	Glyma20G0352001	482	6.5	52520.9	Gm20	4798366	4801745
GmDOF78	Glyma20G2166001	302	8.75	32912.4	Gm20	45234323	45236406
GmDOF79	GlymaU0213001	310	7.59	34162	Gm21	3448705	3451206
