# Supplementary material for: Genome-Wide Identification and Characterization of the DOF Gene Family and Gene Expression Pattern Analysis in Five Legume Species
Source: Genes (Basel). 2026 Mar 17;17(3):324. doi: 10.3390/genes17030324 (PMC13026619; doi:10.3390/genes17030324)
Supplement: Supplementary file 1 [file genes-17-00324-s001.zip › Table S2.xlsx]

## Sheet: Sheet1
Seq_1	Seq_2	Ka	Ks	Ka_Ks
PvDOF1	PvDOF35	0.154798	0.647298	0.239146
PvDOF1	PvDOF2	0.420694	1.80144	0.233532
PvDOF1	PvDOF41	0.387521	1.62253	0.238838
PvDOF1	PvDOF24	0.403495	2.56884	0.157073
PvDOF2	PvDOF35	0.297362	1.39256	0.213536
PvDOF2	PvDOF41	0.354553	1.8925	0.187346
PvDOF2	PvDOF1	0.420694	1.80144	0.233532
PvDOF2	PvDOF24	0.403665	1.75609	0.229866
PvDOF3	PvDOF20	0.230245	0.60927	0.377904
PvDOF3	PvDOF31	0.596799	NaN	NaN
PvDOF3	PvDOF38	0.564025	2.69362	0.209393
PvDOF3	PvDOF14	0.537399	2.27902	0.235802
PvDOF3	PvDOF18	0.61726	2.07701	0.297186
PvDOF3	PvDOF8	0.589198	1.81135	0.325282
PvDOF3	PvDOF6	0.578218	NaN	NaN
PvDOF4	PvDOF29	0.255745	0.561787	0.455236
PvDOF5	PvDOF16	0.174511	0.784422	0.222471
PvDOF6	PvDOF8	0.295131	1.1299	0.261202
PvDOF6	PvDOF31	0.423215	2.90165	0.145853
PvDOF6	PvDOF38	0.483209	NaN	NaN
PvDOF6	PvDOF14	0.475511	2.4685	0.192631
PvDOF6	PvDOF3	0.578218	NaN	NaN
PvDOF6	PvDOF20	0.636209	2.15341	0.295442
PvDOF6	PvDOF18	0.622886	2.02044	0.308292
PvDOF7	PvDOF19	0.32082	1.61428	0.198739
PvDOF8	PvDOF6	0.295131	1.1299	0.261202
PvDOF8	PvDOF31	0.451206	2.28574	0.197401
PvDOF8	PvDOF14	0.45607	1.92888	0.236443
PvDOF8	PvDOF38	0.480781	3.52598	0.136354
PvDOF8	PvDOF3	0.589198	1.81135	0.325282
PvDOF8	PvDOF20	0.660819	2.1693	0.304623
PvDOF9	PvDOF28	0.152443	0.669122	0.227825
PvDOF11	PvDOF26	0.269441	0.683428	0.394249
PvDOF11	PvDOF37	0.761282	3.02741	0.251463
PvDOF12	PvDOF25	0.462355	1.27996	0.361225
PvDOF13	PvDOF39	0.256274	1.2151	0.210908
PvDOF14	PvDOF38	0.17946	0.999485	0.179552
PvDOF14	PvDOF31	0.366425	3.13238	0.11698
PvDOF14	PvDOF6	0.475511	2.4685	0.192631
PvDOF14	PvDOF8	0.45607	1.92888	0.236443
PvDOF14	PvDOF3	0.537399	2.27902	0.235802
PvDOF14	PvDOF20	0.622137	1.66621	0.373384
PvDOF14	PvDOF18	0.593039	2.08495	0.284438
PvDOF15	PvDOF37	0.131117	0.731331	0.179286
PvDOF16	PvDOF5	0.174511	0.784422	0.222471
PvDOF16	PvDOF37	0.81863	1.85499	0.441313
PvDOF18	PvDOF3	0.61726	2.07701	0.297186
PvDOF18	PvDOF20	0.605532	1.94161	0.311872
PvDOF18	PvDOF31	0.596372	2.65761	0.224402
PvDOF18	PvDOF6	0.622886	2.02044	0.308292
PvDOF18	PvDOF38	0.579705	2.46185	0.235475
PvDOF18	PvDOF14	0.593039	2.08495	0.284438
PvDOF19	PvDOF7	0.32082	1.61428	0.198739
PvDOF20	PvDOF3	0.230245	0.60927	0.377904
PvDOF20	PvDOF38	0.523634	2.28247	0.229416
PvDOF20	PvDOF18	0.605532	1.94161	0.311872
PvDOF20	PvDOF31	0.570173	3.11317	0.183149
PvDOF20	PvDOF6	0.636209	2.15341	0.295442
PvDOF21	PvDOF44	0.164894	0.68976	0.239059
PvDOF21	PvDOF24	0.655711	3.56078	0.184148
PvDOF22	PvDOF43	0.155186	0.770069	0.201523
PvDOF22	PvDOF40	0.471942	1.7426	0.270826
PvDOF22	PvDOF30	0.508814	2.19803	0.231487
PvDOF22	PvDOF32	0.473903	1.36864	0.346257
PvDOF23	PvDOF42	0.185803	1.02502	0.181268
PvDOF24	PvDOF41	0.165752	0.469767	0.352839
PvDOF24	PvDOF2	0.403665	1.75609	0.229866
PvDOF24	PvDOF35	0.383018	1.70588	0.224528
PvDOF24	PvDOF1	0.403495	2.56884	0.157073
PvDOF24	PvDOF44	0.586843	NaN	NaN
PvDOF25	PvDOF12	0.462355	1.27996	0.361225
PvDOF26	PvDOF11	0.269441	0.683428	0.394249
PvDOF27	PvDOF10	0.398726	1.48219	0.269011
PvDOF28	PvDOF9	0.152443	0.669122	0.227825
PvDOF29	PvDOF4	0.255745	0.561787	0.455236
PvDOF30	PvDOF43	0.401405	1.86278	0.215487
PvDOF30	PvDOF40	0.461382	2.0316	0.227103
PvDOF30	PvDOF32	0.442735	1.60083	0.276566
PvDOF31	PvDOF14	0.366425	3.13238	0.11698
PvDOF31	PvDOF38	0.367681	NaN	NaN
PvDOF31	PvDOF6	0.423215	2.90165	0.145853
PvDOF31	PvDOF8	0.451206	2.28574	0.197401
PvDOF31	PvDOF3	0.596799	NaN	NaN
PvDOF31	PvDOF20	0.570173	3.11317	0.183149
PvDOF31	PvDOF18	0.596372	2.65761	0.224402
PvDOF32	PvDOF40	0.280144	0.767348	0.36508
PvDOF32	PvDOF43	0.423753	1.611	0.263038
PvDOF32	PvDOF30	0.442735	1.60083	0.276566
PvDOF32	PvDOF22	0.473903	1.36864	0.346257
PvDOF35	PvDOF1	0.154798	0.647298	0.239146
PvDOF35	PvDOF2	0.297362	1.39256	0.213536
PvDOF35	PvDOF41	0.362026	2.13054	0.169923
PvDOF35	PvDOF24	0.383018	1.70588	0.224528
PvDOF36	PvDOF24	0.702868	NaN	NaN
PvDOF36	PvDOF44	0.734091	NaN	NaN
PvDOF37	PvDOF15	0.131117	0.731331	0.179286
PvDOF37	PvDOF16	0.81863	1.85499	0.441313
PvDOF38	PvDOF14	0.17946	0.999485	0.179552
PvDOF38	PvDOF31	0.367681	NaN	NaN
PvDOF38	PvDOF6	0.483209	NaN	NaN
PvDOF38	PvDOF8	0.480781	3.52598	0.136354
PvDOF38	PvDOF3	0.564025	2.69362	0.209393
PvDOF38	PvDOF20	0.523634	2.28247	0.229416
PvDOF38	PvDOF18	0.579705	2.46185	0.235475
PvDOF39	PvDOF13	0.256274	1.2151	0.210908
PvDOF39	PvDOF28	0.661952	2.5494	0.259651
PvDOF40	PvDOF32	0.280144	0.767348	0.36508
PvDOF40	PvDOF43	0.42583	1.63987	0.259673
PvDOF40	PvDOF30	0.461382	2.0316	0.227103
PvDOF40	PvDOF22	0.471942	1.7426	0.270826
PvDOF41	PvDOF24	0.165752	0.469767	0.352839
PvDOF41	PvDOF35	0.362026	2.13054	0.169923
PvDOF41	PvDOF2	0.354553	1.8925	0.187346
PvDOF41	PvDOF1	0.387521	1.62253	0.238838
PvDOF41	PvDOF7	0.677669	1.95133	0.347286
PvDOF42	PvDOF23	0.185803	1.02502	0.181268
PvDOF43	PvDOF22	0.155186	0.770069	0.201523
PvDOF43	PvDOF40	0.42583	1.63987	0.259673
PvDOF43	PvDOF30	0.401405	1.86278	0.215487
PvDOF43	PvDOF32	0.423753	1.611	0.263038
PvDOF44	PvDOF21	0.164894	0.68976	0.239059
PvDOF44	PvDOF24	0.586843	NaN	NaN
MtDOF1	MtDOF4	0.0398491	0.0408125	0.976394
MtDOF3	MtDOF15	0.383073	0.825443	0.464082
MtDOF3	MtDOF39	0.39268	1.10552	0.355199
MtDOF3	MtDOF13	0.631397	1.18579	0.532468
MtDOF4	MtDOF9	0.00978009	0.00984428	0.99348
MtDOF4	MtDOF36	0.0615916	0.111522	0.552281
MtDOF4	MtDOF1	0.0398491	0.0408125	0.976394
MtDOF5	MtDOF22	0.213438	0.741714	0.287763
MtDOF7	MtDOF21	0.356793	0.745495	0.478599
MtDOF9	MtDOF4	0.00978009	0.00984428	0.99348
MtDOF9	MtDOF36	0.0652783	0.100056	0.65242
MtDOF11	MtDOF24	0.213722	0.964516	0.221585
MtDOF11	MtDOF39	0.628045	1.45969	0.430259
MtDOF12	MtDOF19	0.428075	0.712267	0.601003
MtDOF12	MtDOF18	0.569666	2.54831	0.223547
MtDOF12	MtDOF35	0.635642	NaN	NaN
MtDOF13	MtDOF15	0.552288	1.32622	0.416437
MtDOF15	MtDOF39	0.367168	0.795397	0.461616
MtDOF15	MtDOF3	0.383073	0.825443	0.464082
MtDOF15	MtDOF13	0.552288	1.32622	0.416437
MtDOF17	MtDOF20	0.471033	1.7047	0.276315
MtDOF17	MtDOF30	0.467916	NaN	NaN
MtDOF17	MtDOF33	0.437709	2.05423	0.213077
MtDOF17	MtDOF29	0.522589	1.64586	0.317517
MtDOF17	MtDOF40	0.634834	1.86532	0.340334
MtDOF17	MtDOF26	0.525178	1.28468	0.408799
MtDOF17	MtDOF27	0.545737	1.39774	0.390444
MtDOF17	MtDOF37	0.623744	2.10098	0.296882
MtDOF18	MtDOF35	0.335797	0.982773	0.341683
MtDOF18	MtDOF19	0.478082	2.29163	0.20862
MtDOF18	MtDOF12	0.569666	2.54831	0.223547
MtDOF18	MtDOF34	0.635647	2.05201	0.309768
MtDOF19	MtDOF35	0.576344	1.6457	0.350212
MtDOF19	MtDOF18	0.478082	2.29163	0.20862
MtDOF19	MtDOF12	0.428075	0.712267	0.601003
MtDOF20	MtDOF30	0.450935	1.94491	0.231853
MtDOF20	MtDOF33	0.465041	3.40849	0.136436
MtDOF20	MtDOF17	0.471033	1.7047	0.276315
MtDOF20	MtDOF29	0.347601	1.52164	0.228438
MtDOF20	MtDOF26	0.39849	1.34059	0.29725
MtDOF20	MtDOF27	0.363041	1.18718	0.305801
MtDOF20	MtDOF40	0.661719	1.86742	0.35435
MtDOF20	MtDOF37	0.628485	NaN	NaN
MtDOF20	MtDOF28	0.372614	1.55237	0.24003
MtDOF21	MtDOF7	0.356793	0.745495	0.478599
MtDOF22	MtDOF22	0	0	NaN
MtDOF22	MtDOF5	0.213438	0.741714	0.287763
MtDOF24	MtDOF11	0.213722	0.964516	0.221585
MtDOF25	MtDOF41	0.374066	0.875521	0.42725
MtDOF26	MtDOF27	0.0557058	0.0900862	0.618361
MtDOF26	MtDOF29	0.167633	0.324014	0.517363
MtDOF26	MtDOF28	0.134793	0.375996	0.358496
MtDOF26	MtDOF20	0.39849	1.34059	0.29725
MtDOF26	MtDOF33	0.493282	1.85686	0.265654
MtDOF26	MtDOF17	0.525178	1.28468	0.408799
MtDOF26	MtDOF40	0.648925	2.00434	0.323759
MtDOF26	MtDOF37	0.628188	2.47768	0.253538
MtDOF27	MtDOF26	0.0557058	0.0900862	0.618361
MtDOF27	MtDOF29	0.179989	0.355843	0.505809
MtDOF27	MtDOF28	0.152958	0.435892	0.350907
MtDOF27	MtDOF33	0.423799	1.75457	0.24154
MtDOF27	MtDOF20	0.363041	1.18718	0.305801
MtDOF27	MtDOF17	0.545737	1.39774	0.390444
MtDOF27	MtDOF30	0.536619	1.73334	0.309587
MtDOF27	MtDOF40	0.656741	2.02291	0.324651
MtDOF27	MtDOF37	0.630309	3.1028	0.203142
MtDOF28	MtDOF29	0.136063	0.367751	0.369987
MtDOF28	MtDOF26	0.134793	0.375996	0.358496
MtDOF28	MtDOF27	0.152958	0.435892	0.350907
MtDOF28	MtDOF20	0.372614	1.55237	0.24003
MtDOF29	MtDOF26	0.167633	0.324014	0.517363
MtDOF29	MtDOF27	0.179989	0.355843	0.505809
MtDOF29	MtDOF28	0.136063	0.367751	0.369987
MtDOF29	MtDOF20	0.347601	1.52164	0.228438
MtDOF29	MtDOF33	0.496769	1.94751	0.255079
MtDOF29	MtDOF30	0.522768	NaN	NaN
MtDOF29	MtDOF17	0.522589	1.64586	0.317517
MtDOF29	MtDOF40	0.655139	2.59626	0.252339
MtDOF29	MtDOF37	0.580529	NaN	NaN
MtDOF30	MtDOF33	0.259431	0.916437	0.283087
MtDOF30	MtDOF20	0.450935	1.94491	0.231853
MtDOF30	MtDOF17	0.467916	NaN	NaN
MtDOF30	MtDOF37	0.532026	NaN	NaN
MtDOF30	MtDOF40	0.681484	2.2221	0.306685
MtDOF30	MtDOF27	0.536619	1.73334	0.309587
MtDOF32	MtDOF31	0.101204	0.270603	0.373993
MtDOF32	MtDOF37	0.324487	1.11826	0.290171
MtDOF32	MtDOF20	0.679303	2.47738	0.274203
MtDOF33	MtDOF30	0.259431	0.916437	0.283087
MtDOF33	MtDOF20	0.465041	3.40849	0.136436
MtDOF33	MtDOF17	0.437709	2.05423	0.213077
MtDOF33	MtDOF27	0.423799	1.75457	0.24154
MtDOF33	MtDOF26	0.493282	1.85686	0.265654
MtDOF33	MtDOF40	0.595469	NaN	NaN
MtDOF33	MtDOF37	0.567175	NaN	NaN
MtDOF34	MtDOF18	0.635647	2.05201	0.309768
MtDOF34	MtDOF19	0.581017	1.23156	0.471773
MtDOF34	MtDOF12	0.578347	1.98508	0.291347
MtDOF34	MtDOF35	0.615975	1.69855	0.362647
MtDOF35	MtDOF18	0.335797	0.982773	0.341683
MtDOF35	MtDOF19	0.576344	1.6457	0.350212
MtDOF35	MtDOF12	0.635642	NaN	NaN
MtDOF36	MtDOF4	0.0615916	0.111522	0.552281
MtDOF36	MtDOF9	0.0652783	0.100056	0.65242
MtDOF36	MtDOF1	0.043709	0.0438081	0.997739
MtDOF37	MtDOF32	0.324487	1.11826	0.290171
MtDOF37	MtDOF31	0.347018	0.97981	0.354169
MtDOF37	MtDOF30	0.532026	NaN	NaN
MtDOF37	MtDOF33	0.567175	NaN	NaN
MtDOF37	MtDOF20	0.628485	NaN	NaN
MtDOF37	MtDOF40	0.622099	1.61043	0.386293
MtDOF37	MtDOF17	0.623744	2.10098	0.296882
MtDOF37	MtDOF26	0.628188	2.47768	0.253538
MtDOF37	MtDOF27	0.630309	3.1028	0.203142
MtDOF39	MtDOF15	0.367168	0.795397	0.461616
MtDOF39	MtDOF3	0.39268	1.10552	0.355199
MtDOF40	MtDOF30	0.681484	2.2221	0.306685
MtDOF40	MtDOF33	0.595469	NaN	NaN
MtDOF40	MtDOF20	0.661719	1.86742	0.35435
MtDOF40	MtDOF17	0.634834	1.86532	0.340334
MtDOF40	MtDOF37	0.622099	1.61043	0.386293
MtDOF40	MtDOF26	0.648925	2.00434	0.323759
MtDOF40	MtDOF27	0.656741	2.02291	0.324651
MtDOF41	MtDOF25	0.374066	0.875521	0.42725
MtDOF42	MtDOF38	0.624339	2.10566	0.296505
Ca_00773.1	Ca_02227.1	0.450376	3.28265	0.137199
Ca_01733.1	Ca_02088.1	0.285771	0.586706	0.487077
Ca_02088.1	Ca_01733.1	0.285771	0.586706	0.487077
Ca_02088.1	Ca_19870.1	0.302175	1.77477	0.170262
Ca_02088.1	Ca_22433.1	0.454314	NaN	NaN
Ca_02227.1	Ca_00773.1	0.450376	3.28265	0.137199
Ca_02227.1	Ca_11862.1	0.560166	NaN	NaN
Ca_02227.1	Ca_16237.1	0.611359	2.68953	0.227311
Ca_03414.1	Ca_13203.1	0.317922	NaN	NaN
Ca_03414.1	Ca_03588.1	0.740895	NaN	NaN
Ca_03588.1	Ca_12311.1	0.559282	2.20759	0.253345
Ca_03588.1	Ca_03822.1	0.72923	NaN	NaN
Ca_03588.1	Ca_21620.1	0.736243	3.62124	0.203313
Ca_03588.1	Ca_05318.1	0.720757	NaN	NaN
Ca_03588.1	Ca_03414.1	0.740895	NaN	NaN
Ca_03588.1	Ca_08284.1	0.82892	3.07177	0.269851
Ca_03588.1	Ca_13203.1	0.63134	3.57692	0.176504
Ca_03822.1	Ca_03588.1	0.72923	NaN	NaN
Ca_04359.1	Ca_06827.1	0.477573	0.979199	0.487718
Ca_04568.1	Ca_00701.1	0.171194	1.0469	0.163525
Ca_04568.1	Ca_17089.1	0.344206	NaN	NaN
Ca_04568.1	Ca_17029.1	0.344206	NaN	NaN
Ca_05318.1	Ca_13203.1	0.510198	NaN	NaN
Ca_05318.1	Ca_03588.1	0.720757	NaN	NaN
Ca_05449.1	Ca_00773.1	0.361964	1.71856	0.210621
Ca_06827.1	Ca_04359.1	0.477573	0.979199	0.487718
Ca_07202.1	Ca_18736.1	0.23527	1.99342	0.118023
Ca_07280.1	Ca_21006.1	0.579475	1.99331	0.29071
Ca_07280.1	Ca_19127.1	0.506158	NaN	NaN
Ca_08180.1	Ca_18736.1	0.227899	1.27589	0.178619
Ca_09084.1	Ca_24011.1	0.170045	0.832111	0.204353
Ca_09145.1	Ca_15716.1	0.407381	4.53286	0.0898728
Ca_09145.1	Ca_20318.1	0.218804	1.13397	0.192954
Ca_11862.1	Ca_02227.1	0.560166	NaN	NaN
Ca_11930.1	Ca_15716.1	0.256674	1.52906	0.167864
Ca_11930.1	Ca_20318.1	0.0578401	0.392735	0.147275
Ca_12311.1	Ca_13203.1	0.507836	2.64477	0.192015
Ca_12311.1	Ca_03588.1	0.559282	2.20759	0.253345
Ca_13203.1	Ca_12311.1	0.507836	2.64477	0.192015
Ca_13203.1	Ca_05318.1	0.510198	NaN	NaN
Ca_13203.1	Ca_03414.1	0.317922	NaN	NaN
Ca_13203.1	Ca_03588.1	0.63134	3.57692	0.176504
Ca_15716.1	Ca_11930.1	0.256674	1.52906	0.167864
Ca_15716.1	Ca_20318.1	0.176559	1.23631	0.14281
Ca_15716.1	Ca_09145.1	0.407381	4.53286	0.0898728
Ca_16237.1	Ca_02227.1	0.611359	2.68953	0.227311
Ca_17029.1	Ca_04568.1	0.344206	NaN	NaN
Ca_17089.1	Ca_04568.1	0.344206	NaN	NaN
Ca_18556.1	Ca_18736.1	0.0112826	0.0259766	0.434339
Ca_18736.1	Ca_18556.1	0.0112826	0.0259766	0.434339
Ca_18736.1	Ca_08180.1	0.227899	1.27589	0.178619
Ca_18736.1	Ca_07202.1	0.23527	1.99342	0.118023
Ca_19127.1	Ca_07280.1	0.506158	NaN	NaN
Ca_19870.1	Ca_02088.1	0.302175	1.77477	0.170262
Ca_20318.1	Ca_11930.1	0.0578401	0.392735	0.147275
Ca_20318.1	Ca_15716.1	0.176559	1.23631	0.14281
Ca_20318.1	Ca_09145.1	0.218804	1.13397	0.192954
Ca_21006.1	Ca_07280.1	0.579475	1.99331	0.29071
Ca_21601.1	Ca_07280.1	0.503797	1.7793	0.283144
Ca_22181.1	Ca_24011.1	0.00728161	0	#NAME?
Ca_22830.1	Ca_21689.1	0.571436	1.84455	0.309797
Ca_24011.1	Ca_22181.1	0.00728161	0	#NAME?
Ca_24011.1	Ca_09084.1	0.170045	0.832111	0.204353
LjDOF2	LjDOF20	0.18908	0.645963	0.292711
LjDOF2	LjDOF21	0.702238	1.93964	0.362045
LjDOF6	LjDOF15	0.521652	1.98854	0.262329
LjDOF6	LjDOF23	0.406778	3.16661	0.128459
LjDOF7	LjDOF30	0.271487	1.19002	0.228137
LjDOF9	LjDOF26	0.20372	0.609613	0.334179
LjDOF9	LjDOF25	0.20372	0.609613	0.334179
LjDOF10	LjDOF31	0.330695	1.25176	0.264183
LjDOF10	LjDOF22	0.392507	1.69149	0.232048
LjDOF10	LjDOF18	0.425842	2.00049	0.212868
LjDOF10	LjDOF17	0.425842	2.00049	0.212868
LjDOF12	LjDOF28	0.255564	0.896353	0.285115
LjDOF12	LjDOF14	0.427944	3.20324	0.133597
LjDOF12	LjDOF17	0.626571	2.28339	0.274404
LjDOF14	LjDOF28	0.419964	2.13531	0.196676
LjDOF14	LjDOF12	0.427944	3.20324	0.133597
LjDOF14	LjDOF17	0.531565	NaN	NaN
LjDOF14	LjDOF19	0.439226	2.08721	0.210436
LjDOF15	LjDOF6	0.521652	1.98854	0.262329
LjDOF15	LjDOF23	0.465889	1.43366	0.324964
LjDOF16	LjDOF14	0.531565	NaN	NaN
LjDOF16	LjDOF12	0.626571	2.28339	0.274404
LjDOF16	LjDOF28	0.555935	NaN	NaN
LjDOF16	LjDOF19	0.587451	1.76765	0.332334
LjDOF17	LjDOF18	0	0	NaN
LjDOF17	LjDOF22	0.21549	0.508259	0.423976
LjDOF17	LjDOF10	0.425842	2.00049	0.212868
LjDOF17	LjDOF31	0.480015	1.13274	0.423765
LjDOF18	LjDOF17	0	0	NaN
LjDOF18	LjDOF22	0.21549	0.508259	0.423976
LjDOF18	LjDOF10	0.425842	2.00049	0.212868
LjDOF18	LjDOF31	0.480015	1.13274	0.423765
LjDOF19	LjDOF14	0.439226	2.08721	0.210436
LjDOF19	LjDOF28	0.514607	1.36568	0.376815
LjDOF19	LjDOF16	0.587451	1.76765	0.332334
LjDOF19	LjDOF2	0.18908	0.645963	0.292711
LjDOF20	LjDOF27	0.622463	3.26836	0.190451
LjDOF21	LjDOF18	0.21549	0.508259	0.423976
LjDOF22	LjDOF17	0.21549	0.508259	0.423976
LjDOF22	LjDOF10	0.392507	1.69149	0.232048
LjDOF22	LjDOF31	0.414753	1.03492	0.400758
LjDOF23	LjDOF6	0.406778	3.16661	0.128459
LjDOF23	LjDOF15	0.465889	1.43366	0.324964
LjDOF25	LjDOF26	0	0	NaN
LjDOF25	LjDOF9	0.20372	0.609613	0.334179
LjDOF26	LjDOF25	0	0	NaN
LjDOF26	LjDOF9	0.20372	0.609613	0.334179
LjDOF28	LjDOF12	0.255564	0.896353	0.285115
LjDOF28	LjDOF14	0.419964	2.13531	0.196676
LjDOF28	LjDOF16	0.555935	NaN	NaN
LjDOF28	LjDOF19	0.514607	1.36568	0.376815
LjDOF30	LjDOF7	0.271487	1.19002	0.228137
LjDOF31	LjDOF10	0.330695	1.25176	0.264183
LjDOF31	LjDOF22	0.414753	1.03492	0.400758
LjDOF31	LjDOF16	0.480015	1.13274	0.423765
LjDOF31	LjDOF17	0.480015	1.13274	0.423765
LjDOF32	LjDOF24	0.70569	1.6272	0.433684
GmDOF1	GmDOF68	0.373145	1.37737	0.270912
GmDOF1	GmDOF33	0.358185	1.56135	0.229407
GmDOF2	GmDOF6	0.0412959	0.177657	0.232447
GmDOF2	GmDOF77	0.317337	0.813312	0.390178
GmDOF2	GmDOF29	0.286976	0.843107	0.340379
GmDOF2	GmDOF70	0.379979	3.73201	0.101816
GmDOF2	GmDOF16	0.441327	2.04741	0.215554
GmDOF2	GmDOF36	0.386884	2.37872	0.162644
GmDOF2	GmDOF66	0.428848	2.14658	0.199782
GmDOF2	GmDOF11	0.444768	3.32269	0.133858
GmDOF2	GmDOF22	0.411818	2.43366	0.169218
GmDOF2	GmDOF43	0.489667	2.24748	0.217874
GmDOF2	GmDOF72	0.516728	2.26236	0.228402
GmDOF2	GmDOF73	0.579057	2.84621	0.203448
GmDOF2	GmDOF61	0.593466	NaN	NaN
GmDOF2	GmDOF32	0.624979	NaN	NaN
GmDOF3	GmDOF39	0.0272293	0.0946847	0.287579
GmDOF3	GmDOF67	0.211142	1.1101	0.190202
GmDOF4	GmDOF63	0.05508	0.21736	0.253404
GmDOF4	GmDOF40	0.742257	NaN	NaN
GmDOF4	GmDOF31	0.639598	NaN	NaN
GmDOF5	GmDOF71	0.0823746	0.131703	0.625457
GmDOF5	GmDOF41	0.437274	1.48585	0.294292
GmDOF5	GmDOF40	0.436117	1.67166	0.260888
GmDOF5	GmDOF55	0.48216	1.82169	0.264677
GmDOF5	GmDOF69	0.46664	1.54156	0.302706
GmDOF5	GmDOF34	0.470249	1.33795	0.351471
GmDOF6	GmDOF2	0.0412959	0.177657	0.232447
GmDOF6	GmDOF77	0.310433	1.003	0.309505
GmDOF6	GmDOF29	0.277605	0.932525	0.297692
GmDOF6	GmDOF70	0.376791	3.02674	0.124487
GmDOF6	GmDOF16	0.449433	1.80052	0.249613
GmDOF6	GmDOF36	0.41244	1.98804	0.207461
GmDOF6	GmDOF66	0.378869	2.20619	0.17173
GmDOF6	GmDOF11	0.482555	1.73596	0.277975
GmDOF6	GmDOF22	0.417446	2.24315	0.186098
GmDOF6	GmDOF43	0.432277	2.16347	0.199807
GmDOF6	GmDOF72	0.47741	1.8798	0.253969
GmDOF6	GmDOF73	0.58183	2.87535	0.202351
GmDOF6	GmDOF61	0.623343	2.12552	0.293266
GmDOF6	GmDOF32	0.644754	3.4692	0.185851
GmDOF6	GmDOF8	0.599416	4.16733	0.143837
GmDOF7	GmDOF37	0.0419637	0.122547	0.34243
GmDOF7	GmDOF74	0.344027	0.648461	0.530528
GmDOF8	GmDOF73	0.0506843	0.17115	0.29614
GmDOF8	GmDOF32	0.535495	1.69046	0.316776
GmDOF8	GmDOF22	0.528486	2.36717	0.223257
GmDOF8	GmDOF43	0.598982	NaN	NaN
GmDOF8	GmDOF61	0.615341	2.30044	0.267488
GmDOF8	GmDOF11	0.5544	2.5431	0.218002
GmDOF8	GmDOF36	0.580124	NaN	NaN
GmDOF8	GmDOF16	0.569691	NaN	NaN
GmDOF8	GmDOF70	0.561095	3.63385	0.154408
GmDOF8	GmDOF77	0.579175	2.05286	0.282131
GmDOF8	GmDOF66	0.539065	NaN	NaN
GmDOF8	GmDOF2	0.560464	NaN	NaN
GmDOF8	GmDOF72	0.601907	NaN	NaN
GmDOF9	GmDOF76	0.0248875	0.110573	0.225078
GmDOF9	GmDOF25	0.162917	0.522728	0.311666
GmDOF9	GmDOF62	0.201857	0.649956	0.31057
GmDOF9	GmDOF78	0.537159	1.33672	0.401848
GmDOF9	GmDOF13	0.484225	1.44119	0.33599
GmDOF9	GmDOF38	0.51019	1.57874	0.323163
GmDOF9	GmDOF42	0.624142	2.42882	0.256973
GmDOF10	GmDOF23	0.0936057	0.265491	0.352576
GmDOF10	GmDOF15	0.322833	0.835854	0.386231
GmDOF10	GmDOF64	0.232271	0.799174	0.290638
GmDOF11	GmDOF22	0.0346272	0.245868	0.140837
GmDOF11	GmDOF66	0.216648	0.968385	0.223721
GmDOF11	GmDOF16	0.230373	0.971857	0.237044
GmDOF11	GmDOF70	0.395135	NaN	NaN
GmDOF11	GmDOF36	0.389902	NaN	NaN
GmDOF11	GmDOF43	0.471597	2.43631	0.19357
GmDOF11	GmDOF2	0.444768	3.32269	0.133858
GmDOF11	GmDOF77	0.4967	2.33524	0.212698
GmDOF11	GmDOF6	0.482555	1.73596	0.277975
GmDOF11	GmDOF29	0.507361	2.31454	0.219206
GmDOF11	GmDOF72	0.48867	NaN	NaN
GmDOF11	GmDOF73	0.541329	3.057	0.177079
GmDOF11	GmDOF8	0.5544	2.5431	0.218002
GmDOF11	GmDOF32	0.616939	2.50255	0.246524
GmDOF11	GmDOF61	0.599272	NaN	NaN
GmDOF12	GmDOF21	0.0444384	0.149673	0.296903
GmDOF12	GmDOF17	0.187277	0.656074	0.285451
GmDOF12	GmDOF65	0.18911	0.700318	0.270035
GmDOF13	GmDOF78	0.37028	1.41913	0.26092
GmDOF13	GmDOF38	0.402345	1.97696	0.203517
GmDOF13	GmDOF62	0.382176	1.55776	0.245337
GmDOF13	GmDOF25	0.434442	1.7434	0.249193
GmDOF13	GmDOF9	0.484225	1.44119	0.33599
GmDOF13	GmDOF76	0.403155	1.60499	0.251189
GmDOF14	GmDOF19	0.0725472	0.217537	0.333494
GmDOF15	GmDOF64	0.0438081	0.182897	0.239523
GmDOF15	GmDOF23	0.365341	1.08842	0.335661
GmDOF15	GmDOF10	0.322833	0.835854	0.386231
GmDOF16	GmDOF66	0.0476919	0.0738232	0.646028
GmDOF16	GmDOF22	0.247306	1.18019	0.209548
GmDOF16	GmDOF11	0.230373	0.971857	0.237044
GmDOF16	GmDOF70	0.356277	3.28724	0.108382
GmDOF16	GmDOF36	0.330498	3.47938	0.0949877
GmDOF16	GmDOF2	0.441327	2.04741	0.215554
GmDOF16	GmDOF43	0.450023	2.08892	0.215433
GmDOF16	GmDOF6	0.449433	1.80052	0.249613
GmDOF16	GmDOF77	0.499345	1.92345	0.25961
GmDOF16	GmDOF29	0.482555	2.03303	0.237358
GmDOF16	GmDOF72	0.464392	1.81741	0.255524
GmDOF16	GmDOF73	0.525106	NaN	NaN
GmDOF16	GmDOF8	0.569691	NaN	NaN
GmDOF16	GmDOF32	0.588751	2.15107	0.273702
GmDOF17	GmDOF65	0.0403148	0.127541	0.316092
GmDOF17	GmDOF12	0.187277	0.656074	0.285451
GmDOF17	GmDOF21	0.18383	0.597805	0.307508
GmDOF18	GmDOF47	0.237064	0.967175	0.24511
GmDOF18	GmDOF60	0.226711	1.13311	0.200078
GmDOF19	GmDOF14	0.0725472	0.217537	0.333494
GmDOF21	GmDOF12	0.0444384	0.149673	0.296903
GmDOF21	GmDOF17	0.18383	0.597805	0.307508
GmDOF21	GmDOF65	0.197209	0.622247	0.31693
GmDOF22	GmDOF11	0.0346272	0.245868	0.140837
GmDOF22	GmDOF66	0.237841	1.28313	0.18536
GmDOF22	GmDOF16	0.247306	1.18019	0.209548
GmDOF22	GmDOF70	0.387309	NaN	NaN
GmDOF22	GmDOF36	0.398793	NaN	NaN
GmDOF22	GmDOF43	0.471752	NaN	NaN
GmDOF22	GmDOF2	0.411818	2.43366	0.169218
GmDOF22	GmDOF6	0.417446	2.24315	0.186098
GmDOF22	GmDOF77	0.472424	2.19436	0.21529
GmDOF22	GmDOF29	0.479131	2.1867	0.219111
GmDOF22	GmDOF73	0.53313	NaN	NaN
GmDOF22	GmDOF72	0.542768	2.85187	0.19032
GmDOF22	GmDOF8	0.528486	2.36717	0.223257
GmDOF22	GmDOF32	0.590754	NaN	NaN
GmDOF22	GmDOF61	0.713654	NaN	NaN
GmDOF23	GmDOF10	0.0936057	0.265491	0.352576
GmDOF23	GmDOF64	0.268521	1.14792	0.23392
GmDOF23	GmDOF15	0.365341	1.08842	0.335661
GmDOF23	GmDOF62	0.791874	NaN	NaN
GmDOF24	GmDOF31	0.036665	0.190046	0.192927
GmDOF24	GmDOF54	0.153422	0.789628	0.194297
GmDOF24	GmDOF53	0.179008	0.817007	0.219103
GmDOF25	GmDOF62	0.0548247	0.105214	0.521077
GmDOF25	GmDOF9	0.162917	0.522728	0.311666
GmDOF25	GmDOF76	0.176574	0.570985	0.309245
GmDOF25	GmDOF78	0.490424	1.74565	0.28094
GmDOF25	GmDOF13	0.434442	1.7434	0.249193
GmDOF25	GmDOF38	0.492983	1.97489	0.249626
GmDOF25	GmDOF28	0.813354	2.6032	0.312444
GmDOF26	GmDOF46	0.0336931	0.128282	0.262649
GmDOF26	GmDOF57	0.157472	0.481946	0.326741
GmDOF26	GmDOF50	0.13237	0.509741	0.259682
GmDOF26	GmDOF55	0.805675	3.08316	0.261315
GmDOF27	GmDOF45	0.107266	0.190988	0.561637
GmDOF27	GmDOF49	0.406576	1.21086	0.335775
GmDOF27	GmDOF58	0.410827	1.17709	0.349019
GmDOF28	GmDOF44	0.0446386	0.126578	0.352656
GmDOF28	GmDOF48	0.298571	0.855457	0.349019
GmDOF28	GmDOF59	0.343227	0.857166	0.400421
GmDOF29	GmDOF77	0.0488796	0.153057	0.319355
GmDOF29	GmDOF2	0.286976	0.843107	0.340379
GmDOF29	GmDOF6	0.277605	0.932525	0.297692
GmDOF29	GmDOF66	0.452493	1.90925	0.237
GmDOF29	GmDOF70	0.433906	NaN	NaN
GmDOF29	GmDOF16	0.482555	2.03303	0.237358
GmDOF29	GmDOF36	0.420725	NaN	NaN
GmDOF29	GmDOF11	0.507361	2.31454	0.219206
GmDOF29	GmDOF22	0.479131	2.1867	0.219111
GmDOF29	GmDOF43	0.516616	2.0003	0.258269
GmDOF29	GmDOF72	0.524502	2.06943	0.253452
GmDOF29	GmDOF73	0.572581	1.62053	0.35333
GmDOF29	GmDOF8	0.551039	1.75538	0.313915
GmDOF29	GmDOF61	0.707828	2.26274	0.312818
GmDOF31	GmDOF24	0.036665	0.190046	0.192927
GmDOF31	GmDOF54	0.152236	0.83721	0.181838
GmDOF31	GmDOF53	0.171846	0.792204	0.216921
GmDOF31	GmDOF4	0.639598	NaN	NaN
GmDOF32	GmDOF61	0.101098	0.171567	0.589259
GmDOF32	GmDOF73	0.544357	1.62648	0.334684
GmDOF32	GmDOF8	0.535495	1.69046	0.316776
GmDOF32	GmDOF43	0.575616	2.86895	0.200636
GmDOF32	GmDOF36	0.540599	NaN	NaN
GmDOF32	GmDOF70	0.560715	NaN	NaN
GmDOF32	GmDOF22	0.590754	NaN	NaN
GmDOF32	GmDOF16	0.588751	2.15107	0.273702
GmDOF32	GmDOF11	0.616939	2.50255	0.246524
GmDOF32	GmDOF66	0.585031	1.8547	0.315432
GmDOF32	GmDOF2	0.624979	NaN	NaN
GmDOF32	GmDOF6	0.644754	3.4692	0.185851
GmDOF32	GmDOF77	0.611503	2.02607	0.301817
GmDOF33	GmDOF68	0.112797	0.371343	0.303754
GmDOF33	GmDOF1	0.358185	1.56135	0.229407
GmDOF33	GmDOF35	0.372507	1.84218	0.20221
GmDOF34	GmDOF69	0.0209244	0.153618	0.136211
GmDOF34	GmDOF41	0.385852	1.7231	0.223929
GmDOF34	GmDOF40	0.472116	1.81647	0.259908
GmDOF34	GmDOF5	0.470249	1.33795	0.351471
GmDOF34	GmDOF55	0.435526	1.56676	0.277979
GmDOF34	GmDOF71	0.519667	1.86342	0.278879
GmDOF34	GmDOF52	0.479571	1.83398	0.261492
GmDOF34	GmDOF12	0.746651	2.06157	0.362176
GmDOF35	GmDOF1	0.0251457	0.106992	0.235024
GmDOF35	GmDOF68	0.358193	1.8452	0.194121
GmDOF35	GmDOF33	0.372507	1.84218	0.20221
GmDOF36	GmDOF70	0.031967	0.128707	0.248369
GmDOF36	GmDOF43	0.203891	0.595032	0.342655
GmDOF36	GmDOF72	0.206517	0.575659	0.358749
GmDOF36	GmDOF66	0.341642	NaN	NaN
GmDOF36	GmDOF16	0.330498	3.47938	0.0949877
GmDOF36	GmDOF11	0.389902	NaN	NaN
GmDOF36	GmDOF22	0.398793	NaN	NaN
GmDOF36	GmDOF2	0.386884	2.37872	0.162644
GmDOF36	GmDOF6	0.41244	1.98804	0.207461
GmDOF36	GmDOF77	0.417514	2.82052	0.148028
GmDOF36	GmDOF29	0.420725	NaN	NaN
GmDOF36	GmDOF73	0.586204	NaN	NaN
GmDOF36	GmDOF8	0.580124	NaN	NaN
GmDOF36	GmDOF32	0.540599	NaN	NaN
GmDOF36	GmDOF61	0.64323	NaN	NaN
GmDOF37	GmDOF7	0.0419637	0.122547	0.34243
GmDOF37	GmDOF74	0.289478	0.56975	0.508078
GmDOF38	GmDOF78	0.0729475	0.181435	0.402058
GmDOF38	GmDOF13	0.402345	1.97696	0.203517
GmDOF38	GmDOF62	0.404365	1.41996	0.284772
GmDOF38	GmDOF25	0.492983	1.97489	0.249626
GmDOF38	GmDOF76	0.43847	1.52012	0.288444
GmDOF38	GmDOF9	0.51019	1.57874	0.323163
GmDOF39	GmDOF3	0.0272293	0.0946847	0.287579
GmDOF39	GmDOF67	0.206749	0.962861	0.214723
GmDOF39	GmDOF5	0.870762	NaN	NaN
GmDOF40	GmDOF41	0.0740503	0.22377	0.330922
GmDOF40	GmDOF55	0.238663	0.812383	0.293781
GmDOF40	GmDOF71	0.42745	1.68628	0.253487
GmDOF40	GmDOF5	0.436117	1.67166	0.260888
GmDOF40	GmDOF34	0.472116	1.81647	0.259908
GmDOF41	GmDOF40	0.0740503	0.22377	0.330922
GmDOF41	GmDOF55	0.18276	0.760936	0.240178
GmDOF41	GmDOF52	0.331275	0.98648	0.335815
GmDOF41	GmDOF5	0.437274	1.48585	0.294292
GmDOF41	GmDOF71	0.435645	1.77628	0.245257
GmDOF41	GmDOF69	0.371973	1.72617	0.215491
GmDOF41	GmDOF34	0.385852	1.7231	0.223929
GmDOF42	GmDOF79	0.0392503	0.150025	0.261625
GmDOF42	GmDOF51	0.185126	0.921358	0.200927
GmDOF42	GmDOF56	0.194368	0.847704	0.229288
GmDOF43	GmDOF72	0.0528232	0.117451	0.449748
GmDOF43	GmDOF70	0.207523	0.521298	0.398089
GmDOF43	GmDOF36	0.203891	0.595032	0.342655
GmDOF43	GmDOF66	0.449678	1.78602	0.251777
GmDOF43	GmDOF16	0.450023	2.08892	0.215433
GmDOF43	GmDOF11	0.471597	2.43631	0.19357
GmDOF43	GmDOF22	0.471752	NaN	NaN
GmDOF43	GmDOF2	0.489667	2.24748	0.217874
GmDOF43	GmDOF77	0.482448	1.67548	0.287946
GmDOF43	GmDOF6	0.432277	2.16347	0.199807
GmDOF43	GmDOF29	0.516616	2.0003	0.258269
GmDOF43	GmDOF73	0.64538	NaN	NaN
GmDOF43	GmDOF8	0.598982	NaN	NaN
GmDOF43	GmDOF32	0.575616	2.86895	0.200636
GmDOF43	GmDOF61	0.656501	2.14509	0.306048
GmDOF44	GmDOF28	0.0446386	0.126578	0.352656
GmDOF44	GmDOF48	0.317733	0.91169	0.34851
GmDOF44	GmDOF59	0.353707	0.896773	0.394422
GmDOF45	GmDOF27	0.107266	0.190988	0.561637
GmDOF45	GmDOF49	0.497536	1.17521	0.423359
GmDOF45	GmDOF58	0.552216	1.16532	0.473877
GmDOF45	GmDOF5	0.776146	1.95586	0.396832
GmDOF46	GmDOF26	0.0336931	0.128282	0.262649
GmDOF46	GmDOF57	0.183763	0.664629	0.276489
GmDOF46	GmDOF50	0.142743	0.628902	0.226972
GmDOF47	GmDOF60	0.0525689	0.175809	0.299011
GmDOF47	GmDOF18	0.237064	0.967175	0.24511
GmDOF48	GmDOF59	0.0382786	0.0938007	0.408084
GmDOF48	GmDOF44	0.317733	0.91169	0.34851
GmDOF48	GmDOF28	0.298571	0.855457	0.349019
GmDOF49	GmDOF58	0.0465208	0.131524	0.353706
GmDOF49	GmDOF27	0.406576	1.21086	0.335775
GmDOF49	GmDOF45	0.497536	1.17521	0.423359
GmDOF50	GmDOF57	0.0422934	0.198169	0.213421
GmDOF50	GmDOF26	0.13237	0.509741	0.259682
GmDOF50	GmDOF46	0.142743	0.628902	0.226972
GmDOF51	GmDOF56	0.038205	0.117663	0.324698
GmDOF51	GmDOF42	0.185126	0.921358	0.200927
GmDOF51	GmDOF79	0.181358	0.777761	0.233179
GmDOF52	GmDOF41	0.331275	0.98648	0.335815
GmDOF52	GmDOF71	0.446287	2.89555	0.154129
GmDOF53	GmDOF54	0.0406952	0.133355	0.305164
GmDOF53	GmDOF24	0.179008	0.817007	0.219103
GmDOF53	GmDOF31	0.171846	0.792204	0.216921
GmDOF53	GmDOF4	0.625505	3.45848	0.180861
GmDOF54	GmDOF53	0.0406952	0.133355	0.305164
GmDOF54	GmDOF24	0.153422	0.789628	0.194297
GmDOF54	GmDOF31	0.152236	0.83721	0.181838
GmDOF54	GmDOF4	0.617133	2.25825	0.273279
GmDOF55	GmDOF41	0.18276	0.760936	0.240178
GmDOF55	GmDOF52	0.134776	0.219283	0.614623
GmDOF55	GmDOF40	0.238663	0.812383	0.293781
GmDOF55	GmDOF5	0.48216	1.82169	0.264677
GmDOF55	GmDOF71	0.491807	1.52935	0.321579
GmDOF55	GmDOF69	0.45493	1.6659	0.273083
GmDOF55	GmDOF34	0.435526	1.56676	0.277979
GmDOF56	GmDOF51	0.038205	0.117663	0.324698
GmDOF56	GmDOF42	0.194368	0.847704	0.229288
GmDOF56	GmDOF79	0.194225	0.756556	0.256722
GmDOF57	GmDOF50	0.0422934	0.198169	0.213421
GmDOF57	GmDOF26	0.157472	0.481946	0.326741
GmDOF57	GmDOF46	0.183763	0.664629	0.276489
GmDOF57	GmDOF55	0.768459	NaN	NaN
GmDOF58	GmDOF49	0.0465208	0.131524	0.353706
GmDOF58	GmDOF27	0.410827	1.17709	0.349019
GmDOF58	GmDOF45	0.552216	1.16532	0.473877
GmDOF59	GmDOF48	0.0382786	0.0938007	0.408084
GmDOF59	GmDOF44	0.353707	0.896773	0.394422
GmDOF59	GmDOF28	0.343227	0.857166	0.400421
GmDOF60	GmDOF47	0.0525689	0.175809	0.299011
GmDOF60	GmDOF18	0.226711	1.13311	0.200078
GmDOF61	GmDOF32	0.101098	0.171567	0.589259
GmDOF61	GmDOF73	0.643088	1.80693	0.355901
GmDOF61	GmDOF8	0.615341	2.30044	0.267488
GmDOF61	GmDOF36	0.64323	NaN	NaN
GmDOF61	GmDOF70	0.640219	NaN	NaN
GmDOF61	GmDOF43	0.656501	2.14509	0.306048
GmDOF61	GmDOF22	0.713654	NaN	NaN
GmDOF61	GmDOF11	0.599272	NaN	NaN
GmDOF61	GmDOF2	0.593466	NaN	NaN
GmDOF61	GmDOF16	0.623176	1.77308	0.351465
GmDOF61	GmDOF66	0.669033	2.34922	0.284789
GmDOF61	GmDOF77	0.647833	2.3858	0.271537
GmDOF62	GmDOF25	0.0548247	0.105214	0.521077
GmDOF62	GmDOF9	0.201857	0.649956	0.31057
GmDOF62	GmDOF76	0.181815	0.726781	0.250165
GmDOF62	GmDOF13	0.382176	1.55776	0.245337
GmDOF62	GmDOF78	0.453369	1.31326	0.345225
GmDOF62	GmDOF38	0.404365	1.41996	0.284772
GmDOF63	GmDOF4	0.05508	0.21736	0.253404
GmDOF64	GmDOF15	0.0438081	0.182897	0.239523
GmDOF64	GmDOF23	0.268521	1.14792	0.23392
GmDOF64	GmDOF10	0.232271	0.799174	0.290638
GmDOF65	GmDOF17	0.0403148	0.127541	0.316092
GmDOF65	GmDOF12	0.18911	0.700318	0.270035
GmDOF65	GmDOF21	0.197209	0.622247	0.31693
GmDOF66	GmDOF16	0.0476919	0.0738232	0.646028
GmDOF66	GmDOF11	0.216648	0.968385	0.223721
GmDOF66	GmDOF22	0.237841	1.28313	0.18536
GmDOF66	GmDOF70	0.328945	NaN	NaN
GmDOF66	GmDOF36	0.341642	NaN	NaN
GmDOF66	GmDOF43	0.449678	1.78602	0.251777
GmDOF66	GmDOF2	0.428848	2.14658	0.199782
GmDOF66	GmDOF6	0.378869	2.20619	0.17173
GmDOF66	GmDOF77	0.447266	1.89491	0.236036
GmDOF66	GmDOF29	0.452493	1.90925	0.237
GmDOF66	GmDOF72	0.463275	1.64098	0.282316
GmDOF66	GmDOF73	0.505257	NaN	NaN
GmDOF66	GmDOF8	0.539065	NaN	NaN
GmDOF66	GmDOF32	0.585031	1.8547	0.315432
GmDOF66	GmDOF61	0.669033	2.34922	0.284789
GmDOF67	GmDOF3	0.211142	1.1101	0.190202
GmDOF67	GmDOF39	0.206749	0.962861	0.214723
GmDOF68	GmDOF33	0.112797	0.371343	0.303754
GmDOF68	GmDOF1	0.373145	1.37737	0.270912
GmDOF68	GmDOF35	0.358193	1.8452	0.194121
GmDOF69	GmDOF34	0.0209244	0.153618	0.136211
GmDOF69	GmDOF41	0.371973	1.72617	0.215491
GmDOF69	GmDOF40	0.453485	1.79335	0.25287
GmDOF69	GmDOF5	0.46664	1.54156	0.302706
GmDOF69	GmDOF55	0.45493	1.6659	0.273083
GmDOF69	GmDOF71	0.518187	2.63419	0.196716
GmDOF70	GmDOF36	0.031967	0.128707	0.248369
GmDOF70	GmDOF43	0.207523	0.521298	0.398089
GmDOF70	GmDOF72	0.215111	0.50431	0.426545
GmDOF70	GmDOF66	0.328945	NaN	NaN
GmDOF70	GmDOF16	0.356277	3.28724	0.108382
GmDOF70	GmDOF11	0.395135	NaN	NaN
GmDOF70	GmDOF2	0.379979	3.73201	0.101816
GmDOF70	GmDOF22	0.387309	NaN	NaN
GmDOF70	GmDOF6	0.376791	3.02674	0.124487
GmDOF70	GmDOF77	0.437833	3.6099	0.121287
GmDOF70	GmDOF29	0.433906	NaN	NaN
GmDOF70	GmDOF73	0.575782	NaN	NaN
GmDOF70	GmDOF8	0.561095	3.63385	0.154408
GmDOF70	GmDOF32	0.560715	NaN	NaN
GmDOF70	GmDOF61	0.640219	NaN	NaN
GmDOF71	GmDOF5	0.0823746	0.131703	0.625457
GmDOF71	GmDOF41	0.435645	1.77628	0.245257
GmDOF71	GmDOF40	0.42745	1.68628	0.253487
GmDOF71	GmDOF55	0.491807	1.52935	0.321579
GmDOF71	GmDOF69	0.518187	2.63419	0.196716
GmDOF71	GmDOF34	0.519667	1.86342	0.278879
GmDOF72	GmDOF43	0.0528232	0.117451	0.449748
GmDOF72	GmDOF70	0.215111	0.50431	0.426545
GmDOF72	GmDOF36	0.206517	0.575659	0.358749
GmDOF72	GmDOF66	0.463275	1.64098	0.282316
GmDOF72	GmDOF16	0.464392	1.81741	0.255524
GmDOF72	GmDOF11	0.48867	NaN	NaN
GmDOF72	GmDOF2	0.516728	2.26236	0.228402
GmDOF72	GmDOF6	0.47741	1.8798	0.253969
GmDOF72	GmDOF22	0.542768	2.85187	0.19032
GmDOF72	GmDOF77	0.536173	1.61921	0.331133
GmDOF72	GmDOF29	0.524502	2.06943	0.253452
GmDOF73	GmDOF8	0.0506843	0.17115	0.29614
GmDOF73	GmDOF32	0.544357	1.62648	0.334684
GmDOF73	GmDOF11	0.541329	3.057	0.177079
GmDOF73	GmDOF43	0.64538	NaN	NaN
GmDOF73	GmDOF22	0.53313	NaN	NaN
GmDOF73	GmDOF36	0.586204	NaN	NaN
GmDOF73	GmDOF16	0.525106	NaN	NaN
GmDOF73	GmDOF61	0.643088	1.80693	0.355901
GmDOF73	GmDOF70	0.575782	NaN	NaN
GmDOF73	GmDOF66	0.505257	NaN	NaN
GmDOF73	GmDOF77	0.5548	1.84302	0.301027
GmDOF73	GmDOF2	0.579057	2.84621	0.203448
GmDOF74	GmDOF7	0.344027	0.648461	0.530528
GmDOF74	GmDOF37	0.289478	0.56975	0.508078
GmDOF76	GmDOF9	0.0248875	0.110573	0.225078
GmDOF76	GmDOF25	0.176574	0.570985	0.309245
GmDOF76	GmDOF62	0.181815	0.726781	0.250165
GmDOF76	GmDOF78	0.522261	1.32592	0.393887
GmDOF76	GmDOF13	0.403155	1.60499	0.251189
GmDOF76	GmDOF38	0.43847	1.52012	0.288444
GmDOF76	GmDOF42	0.639124	NaN	NaN
GmDOF77	GmDOF29	0.0488796	0.153057	0.319355
GmDOF77	GmDOF2	0.317337	0.813312	0.390178
GmDOF77	GmDOF6	0.310433	1.003	0.309505
GmDOF77	GmDOF70	0.437833	3.6099	0.121287
GmDOF77	GmDOF66	0.447266	1.89491	0.236036
GmDOF77	GmDOF16	0.499345	1.92345	0.25961
GmDOF77	GmDOF11	0.4967	2.33524	0.212698
GmDOF77	GmDOF36	0.417514	2.82052	0.148028
GmDOF77	GmDOF22	0.472424	2.19436	0.21529
GmDOF77	GmDOF43	0.482448	1.67548	0.287946
GmDOF77	GmDOF72	0.536173	1.61921	0.331133
GmDOF77	GmDOF73	0.5548	1.84302	0.301027
GmDOF77	GmDOF8	0.579175	2.05286	0.282131
GmDOF77	GmDOF61	0.647833	2.3858	0.271537
GmDOF78	GmDOF38	0.0729475	0.181435	0.402058
GmDOF78	GmDOF13	0.37028	1.41913	0.26092
GmDOF78	GmDOF62	0.453369	1.31326	0.345225
GmDOF78	GmDOF25	0.490424	1.74565	0.28094
GmDOF78	GmDOF76	0.522261	1.32592	0.393887
GmDOF78	GmDOF9	0.537159	1.33672	0.401848
GmDOF79	GmDOF42	0.0392503	0.150025	0.261625
GmDOF79	GmDOF51	0.181358	0.777761	0.233179
GmDOF79	GmDOF56	0.194225	0.756556	0.256722
