# Supplementary material for: Genome-Wide Identification and Characterization of the DOF Gene Family and Gene Expression Pattern Analysis in Five Legume Species
Source: Genes (Basel). 2026 Mar 17;17(3):324. doi: 10.3390/genes17030324 (PMC13026619; doi:10.3390/genes17030324)
Supplement: Supplementary file 1 [file genes-17-00324-s001.zip › Table S3.xlsx]

## Sheet: Sheet1
	plant growth and development				hormone responnsive							abotic stress
CaDOF1		1				1	1					1			1		1
CaDOF2	1					1	1	3				1					1
CaDOF3								1						1
CaDOF4						1	1	3		1		1	1		1
CaDOF5	1					1	1					1			1
CaDOF6	1				1							1	1				1
CaDOF7		1				1	1					1	1
CaDOF8	1							1				1			1		1
CaDOF9		1
CaDOF10						1	1	3				1			1		1
CaDOF11	1					1	1	3				1	1				1
CaDOF12			1		1	1	1					1		1			1
CaDOF13	1				1	1	1	1		1		1	1		1		1
CaDOF14		1				1	1	3				1			1		1
CaDOF15					1	1	1	1				1	1	1
CaDOF16
CaDOF17	1					1	1	1				1	1		1
CaDOF18	1					1	1	3		1		1
CaDOF19					1			1					1	1
CaDOF20					1					1			1		1
CaDOF21			1			1	1					1	1		1
CaDOF22	1					1	1					1	1	1
CaDOF23						1	1			1					1		1
CaDOF24					1							1					1
CaDOF25	1					1	1	4				1	1		1
CaDOF26	1	1				1	1	3				1			1
CaDOF27					1				1			1	1
CaDOF28	1							3				1		1	1
CaDOF29		1										1			1
CaDOF30						1	1	1				1	1	1	1		1
CaDOF31						1	1					1
CaDOF32		1				1	1	3		1		1	1		1		1
CaDOF33
CaDOF34						1	1	3		1		1	1				1
CaDOF35					1	1	1	1					1
CaDOF36	1							1				1	1		1		1
LjDOF1						1	1	1				1			1		1
LjDOF2	1				1				1			1					1
LjDOF3						1	1	3				1	1	1
LjDOF4		1	1			1	1	3		1		1	1
LjDOF5					1	1	1	3				1
LjDOF6					1	1	1					1	1		1
LjDOF7					1	1	1	1				1					1
LjDOF8	1		1			1	1	2	1								1
LjDOF9	1	1			1	1	1					1		1
LjDOF10					1	1	1	4		1		1
LjDOF11	1					1	1			1		1		1			1
LjDOF12	1	1			1	1	1	1	1			1	1				1
LjDOF13						1	1	1		1		1	1				1
LjDOF14														1
LjDOF15						1	1	1				1
LjDOF16		1											1		1		1
LjDOF17						1	1	1				1					1
LjDOF18						1	1	3				1	1		1		1
LjDOF19	1					1	1	3				1					1
LjDOF20		1	1		1	1	1	3	1				1				1
LjDOF21					1	1	1	1				1			1
LjDOF22					2	1	1	1		1			1				1
LjDOF23	1		1			1	1	1				1	1	1			1
LjDOF24	1							3				1		1			1
LjDOF25		1	1		1	1	1		1			1					1
LjDOF26		1	1		1	1	1		1			1					1
LjDOF27	1				1			3				1		1
LjDOF28	1	1				1	1	1				1	1		1		1
LjDOF29						1	1	1	1			1	1		1
LjDOF30			1			1	1	1				1			1		1
LjDOF31		1				1	1	1		1		1	1				1
LjDOF32		1				1	1	3				1	1		1
MtDOF1								3				1
MtDOF2					1	1	1		1			1
MtDOF3	1					1	1		1			1	1	1			1
MtDOF4					1							1					1
MtDOF5					1			1				1	1		1		1
MtDOF6						1	1	1				1	1	1	1		1
MtDOF7						1	1	1						1	1
MtDOF8						1	1	3				1					1
MtDOF9					1			1				1
MtDOF10	1					1	1	1									1
MtDOF11					1	1				1		1	1
MtDOF12	1	1			1	1	1	1				1		1	1
MtDOF13		1				1	1	1				1		1			1
MtDOF14	1					1	1	3									1
MtDOF15	1					1	1	3					1				1
MtDOF16		1				1	1					1			1
MtDOF17		1						3				1	1
MtDOF18						1	1	3	1			1					1
MtDOF19						1	1	1				1
MtDOF20			1			1	1	3				1	1	1	1		1
MtDOF21		1				1	1		1			1	1				1
MtDOF22								3	1				1		1
MtDOF23						1	1	1				1			1
MtDOF24						1	1	1		1		1	1				1
MtDOF25								2					1
MtDOF26	1					1	1	3				1	1				1
MtDOF27					1	1	1	4				1					1
MtDOF28	1	1										1					1
MtDOF29					1	1	1	3				1	1	1			1
MtDOF30	1					1	1	2				1	1		1		1
MtDOF31	1				1			1		1		1	1				1
MtDOF32	1	1			1	1	1	1				1		1
MtDOF33						1	1					1	1		1		1
MtDOF34						1	1	1				1	1
MtDOF35	1		1										1
MtDOF36	1				1	1	1	1				1					1
MtDOF37		1
MtDOF38
MtDOF39																	1
MtDOF40	1				1	1	1					1
MtDOF41		1						3				1	1		1
MtDOF42	1	1				1	1	1					1				1
MtDOF43	1	1			1			3				1
GmDOF1	1	1			1	1	1	3					1		1		1
GmDOF2	1	1						1				1					1
GmDOF3								3									1
GmDOF4	1		1			1	1	1	1				1	1
GmDOF5		1				1	1	1				1					1
GmDOF6	1	1						1	1						1
GmDOF7					1			3							1		1
GmDOF8					1							1
GmDOF9		1						3					1
GmDOF10		1				1	1			1		1
GmDOF11						1	1					1					1
GmDOF12								1		1							1
GmDOF13								3		1		1		1	1
GmDOF14						1	1	3				1	1		1		1
GmDOF15								3				1
GmDOF16					1			1				1			1		1
GmDOF17								3				1		1	1		1
GmDOF18					1	1	1							1
GmDOF19	1				1	1	1	3		1			1	1	1		1
GmDOF20								3					1		1		1
GmDOF21						1	1	3				1	1				1
GmDOF22						1	1			1
GmDOF23	1	1			1					1				1			1
GmDOF24						1	1	1				1	1	1			1
GmDOF25		1				1	1					1					1
GmDOF26								1	1			1			1		1
GmDOF27		1			1			1				1	1	1
GmDOF28												1
GmDOF29	1					1	1			1
GmDOF30					1	1	1	1				1					1
GmDOF31	1	1				1	1	1				1	1
GmDOF32			1			1	1	3		1		1			1		1
GmDOF33					1	1	1
GmDOF34								3				1
GmDOF35	1	1						1				1	1
GmDOF36	1					1	1					1			1
GmDOF37						1	1	3				1		1			1
GmDOF38								1				1
GmDOF39	1					1	1	3				1			1
GmDOF40	1				1			3		1				1	1		1
GmDOF41	1	1						1							1		1
GmDOF42	1	1				1	1	1				1	1				1
GmDOF43	1				1			3		1		1	1		1		1
GmDOF44	1	1						1				1			1		1
GmDOF45		1			1	1	1	1							1
GmDOF46								3	1			1	1
GmDOF47					1	1	1	1		1		1					1
GmDOF48								3	1			1	1
GmDOF49	1							3				1	1		1
GmDOF50	1							1				1	1		1
GmDOF51			1		1	1	1	1				1	1	1	1		1
GmDOF52	1					1	1	3				1
GmDOF53	1							3				1					1
GmDOF54		1			1	1	1	1				1
GmDOF55		1	1			1	1	3		1		1	1		1		1
GmDOF56								3				1	1
GmDOF57	1					1	1	3					1		1		1
GmDOF58					1	1	1	4				1	1
GmDOF59					1	1	1	3	1	1			1	1	1
GmDOF60					1	1	1	1				1	1		1
GmDOF61		1				1	1	3		1		1		1
GmDOF62												1					1
GmDOF63			1			1	1							1	1
GmDOF64						1	1	3	1	1		1	1	1	1		1
GmDOF65	1					1	1	3				1	1		1
GmDOF66	1	1				1	1	3				1
GmDOF67					1	1	1					1			1		1
GmDOF68		1				1	1	3				1	1
GmDOF69
GmDOF70						1	1	1				1					1
GmDOF71		1				1	1	1		1		1					1
GmDOF72						1	1	1						1	1
GmDOF73						1	1	1				1			1		1
GmDOF74					1	1	1	1				1	1	1			1
GmDOF75								1				1	1	1			1
GmDOF76		1						1
GmDOF77	1				1	1	1			1		1	1		1
GmDOF78						1	1	3		1		1	1
GmDOF79	1	1				1	1	1				1	1		1		1
PvDOF1	1				1	1	1	3				1
PvDOF2			1		1							1		1			1
PvDOF3						1	1	1	1			1	1	1			1
PvDOF4		1			1			1	1			1	1				1
PvDOF5						1	1	4				1		1	1
PvDOF6					1	1	1	1				1
PvDOF7						1	1	3				1	1
PvDOF8					1					1		1					1
PvDOF9		1				1	1					1	1				1
PvDOF10	1	1							1			1	1	1			1
PvDOF11	1				1	1	1	1		1		1	1				1
PvDOF12		1			1	1	1	1				1			1		1
PvDOF13	1				1			1				1	1	1
PvDOF14	1					1	1	3		1		1	1		1		1
PvDOF15						1	1	1		1		1	1				1
PvDOF16	1	1				1	1						1		1
PvDOF17					1	1	1	3				1		1	1		1
PvDOF18		1			1	1	1					1			1
PvDOF19		1								1		1	1		1
PvDOF20								1				1	1				1
PvDOF21		1										1
