# Supplementary material for: Genome-Wide Identification and Characterization of the DOF Gene Family and Gene Expression Pattern Analysis in Five Legume Species
Source: Genes (Basel). 2026 Mar 17;17(3):324. doi: 10.3390/genes17030324 (PMC13026619; doi:10.3390/genes17030324)
Supplement: Supplementary file 1 [file genes-17-00324-s001.zip › Table S4.xlsx]

## Sheet: Sheet1
Table S4 List of primers used in qRT-PCR
Gene name	Forward primer (5'-3')	Reverse primer(5'-3')
β-actin	TGGGCTGCCACAGAACATTTGA	GCTGTGGTTGCTTTTTTGGTGTCTC
GmDOF26	CCCTTTCTCAGCCTCAAGCA	TTCCCAAGCCAACACCACTT
GmDOF34	GCAAGGATGGCCAACATACCTA	GCCACGTGTCCAGTACCTTC
GmDOF18	AGAGATACTGGACGGCTGGT	AGATGGAAAAAGCTGCCGGA
GmDOF23	ACGAAGCGTTTGGTGTTACT	GTGTGATCGAGAAACGACGC
GmDOF21	AATAGCCCAACACAGCCTCC	TTATGCCCTCCAGCTTGCTC
GmDOF24	AGTGAAGCCACCCCAGTTTC	GGCTGCGAGAGGTTGTAGTT
GmDOF12	TTGGGACCAATGCAAACCCT	CCGTTCATATCTCCCAGCCC
GmDOF20	AGATCCACCAAGGCCAAGAC	GGTTTTGATGAAGGCCACCC
